# Supplementary material for: Cdk5 and GSK3β inhibit fast endophilin-mediated endocytosis
Source: Nat Commun. 2021 Apr 23;12:2424. doi: 10.1038/s41467-021-22603-4 (PMC8065113; doi:10.1038/s41467-021-22603-4)
Supplement: Supplementary file 4 — Source Data [file 41467_2021_22603_MOESM4_ESM.zip]

Archive with 3 entries (2 files):
- Ferreira et al. NCOMMS-18-19572D Source Data file.xlsx
- __MACOSX/
- __MACOSX/._Ferreira et al. NCOMMS-18-19572D Source Data file.xlsx
